# Supplementary material for: Multimorbidity Patterns in the Urban Population in Poland
Source: J Clin Med. 2023 Sep 8;12(18):5860. doi: 10.3390/jcm12185860 (PMC10531963; doi:10.3390/jcm12185860)
Supplement: Supplementary file 1 [file jcm-12-05860-s001.zip]

Archive with 1 entries (1 files):
- jcm-2565714-supplementary.xlsx
