# Supplementary material for: Multimorbidity Patterns in the Urban Population in Poland
Source: J Clin Med. 2023 Sep 8;12(18):5860. doi: 10.3390/jcm12185860 (PMC10531963; doi:10.3390/jcm12185860)
Supplement: Supplementary file 1 [file jcm-12-05860-s001.zip › jcm-2565714-supplementary.xlsx]

## Sheet: Arkusz1
	Table S1. Identification of diseases based on self-reported history and completed examinations.
	Disease	Identification of diseases based on self-reported history										Identification of diseases based on completed examinations.										Newly identified diseases.										Identification of diseases based on self-reported history and completed examinations.
		Overall	Males	Females	Primary education	Secondary education	Higher education	Student	Working	Unemployed	Pensioner	Overall	Males	Females	Primary education	Secondary education	Higher education	Student	Working	Unemployed	Pensioner	Overall	Males	Females	Primary education	Secondary education	Higher education	Student	Working	Unemployed	Pensioner	Overall	Males	Females	p value*	Primary education	Secondary education	Higher education	p value*	Student	Working	Unemployed	Pensioner	p value*
	Diabetes	97 (6.0%)	50 (6.9%)	47 (5.3%)	5 (11.9%)	61 (8.2%)	31 (3.8%)	0 (0.0%)	34 (3.1%)	5 (5.8%)	58 (15.1%)	159 (9.9%)	88 (12.1%)	71 (8.0%)	9 (21.4%)	100 (13.4%)	50 (6.1%)	0 (0.0%)	66 (6.0%)	6 (7.0%)	86 (22.4%)	99 (6.1%)	52 (7.2%)	47 (5.3%)	6 (14.3%)	61 (8.2%)	32 (3.9%)	0 (0.0%)	47 (4.3%)	4 (4.7%)	47 (12.2%)	196 (12.2%)	102 (14.0%)	94 (10.6%)	0.039	11 (26.2%)	122 (16.3%)	63 (7.7%)	<0.001	0 (0.0%)	81 (7.4%)	9 (10.5%)	105 (27.3%)	<0.001
	Hypothyroidism	98 (6.1%)	16 (2.2%)	82 (9.3%)	2 (4.8%)	48 (6.4%)	48 (5.9%)	0 (0.0%)	57 (5.2%)	7 (8.1%)	34 (8.9%)	23 (1.4%)	11 (1.5%)	12 (1.4%)	1 (2.4%)	10 (1.3%)	12 (1.5%)	1 (3.7%)	10 (0.9%)	4 (4.7%)	8 (2.1%)	21 (1.3%)	10 (1.4%)	11 (1.2%)	1 (2.4%)	9 (1.2%)	11 (1.3%)	1 (3.7%)	9 (0.8%)	3 (3.5%)	8 (2.1%)	119 (7.4%)	26 (3.6%)	93 (10.5%)	<0.001	3 (7.1%)	57 (7.6%)	59 (7.2%)	0.947	1 (3.7%)	66 (6.0%)	10 (11.6%)	42 (10.9%)	0.005
	Hyperthyroidism	44 (2.7%)	12 (1.7%)	32 (3.6%)	1 (2.4%)	15 (2.0%)	28 (3.4%)	0 (0.0%)	24 (2.2%)	1 (1.2%)	18 (4.7%)	38 (2.4%)	13 (1.8%)	25 (2.8%)	2 (4.8%)	24 (3.2%)	12 (1.5%)	0 (0.0%)	21 (1.9%)	1 (1.2%)	16 (4.2%)	36 (2.2%)	12 (1.7%)	24 (2.7%)	2 (4.8%)	23 (3.1%)	11 (1.3%)	0 (0.0%)	20 (1.8%)	1 (1.2%)	15 (3.9%)	80 (5.0%)	24 (3.3%)	56 (6.3%)	0.006	3 (7.1%)	38 (5.1%)	39 (4.8%)	0.633	0 (0.0%)	44 (4.0%)	2 (2.3%)	33 (8.6%)	0.003
	Goiter	50 (3.1%)	5 (0.7%)	45 (5.1%)	1 (2.4%)	20 (2.7%)	29 (3.5%)	0 (0.0%)	29 (2.6%)	1 (1.2%)	20 (5.2%)	227 (14.1%)	127 (17.5%)	100 (11.3%)	11 (26.2%)	107 (14.3%)	109 (13.3%)	0 (0.0%)	141 (12.8%)	6 (7.0%)	79 (20.6%)	217 (13.5%)	125 (17.2%)	92 (10.4%)	10 (23.8%)	102 (13.7%)	105 (12.8%)	0 (0.0%)	137 (12.4%)	6 (7.0%)	73 (19.0%)	267 (16.6%)	130 (17.9%)	137 (15.5%)	0.201	11 (26.2%)	122 (16.3%)	134 (16.3%)	0.242	0 (0.0%)	166 (15.1%)	7 (8.1%)	93 (24.2%)	<0.001
	Focal thyroid lesions	291 (18.1%)	51 (7.0%)	240 (27.1%)	11 (26.2%)	136 (18.2%)	144 (17.6%)	1 (3.7%)	165 (15.0%)	9 (10.5%)	114 (29.7%)	342 (21.2%)	129 (17.7%)	213 (24.1%)	13 (31.0%)	167 (22.4%)	160 (19.5%)	0 (0.0%)	185 (16.8%)	14 (16.3%)	139 (36.2%)	202 (12.5%)	98 (13.5%)	104 (11.8%)	5 (11.9%)	103 (13.8%)	92 (11.2%)	0 (0.0%)	115 (10.4%)	7 (8.1%)	77 (20.1%)	493 (30.6%)	149 (20.5%)	344 (38.9%)	<0.001	16 (38.1%)	239 (32.0%)	236 (28.8%)	0.203	1 (3.7%)	280 (25.4%)	16 (18.6%)	191 (49.7%)	<0.001
	Osteoarthritis	492 (30.5%)	157 (21.6%)	335 (37.9%)	16 (38.1%)	296 (39.6%)	180 (22.0%)	0 (0.0%)	252 (22.9%)	23 (26.7%)	213 (55.5%)																					492 (30.5%)	157 (21.6%)	335 (37.9%)	<0.001	16 (38.1%)	296 (39.6%)	180 (22.0%)	<0.001	0 (0.0%)	252 (22.9%)	23 (26.7%)	213 (55.5%)	<0.001
	Discopathy	188 (11.7%)	70 (9.6%)	118 (13.3%)	6 (14.3%)	98 (13.1%)	84 (10.2%)	1 (3.7%)	117 (10.6%)	10 (11.6%)	58 (15.1%)																					188 (11.7%)	70 (9.6%)	118 (13.3%)	0.024	6 (14.3%)	98 (13.1%)	84 (10.2%)	0.172	1 (3.7%)	117 (10.6%)	10 (11.6%)	58 (15.1%)	0.076
	Rheumatoid arthritis	37 (2.3%)	8 (1.1%)	29 (3.3%)	2 (4.8%)	26 (3.5%)	9 (1.1%)	1 (3.7%)	10 (0.9%)	2 (2.3%)	24 (6.3%)																					37 (2.3%)	8 (1.1%)	29 (3.3%)	0.004	2 (4.8%)	26 (3.5%)	9 (1.1%)	0.002	1 (3.7%)	10 (0.9%)	2 (2.3%)	24 (6.3%)	<0.001
	Osteoporosis	36 (2.2%)	5 (0.7%)	31 (3.5%)	1 (2.4%)	23 (3.1%)	12 (1.5%)	0 (0.0%)	10 (0.9%)	0 (0.0%)	26 (6.8%)	88 (5.5%)	25 (3.4%)	63 (7.1%)	3 (7.1%)	56 (7.5%)	29 (3.5%)	0 (0.0%)	37 (3.4%)	1 (1.2%)	50 (13.0%)	75 (4.7%)	23 (3.2%)	52 (5.9%)	3 (7.1%)	46 (6.2%)	26 (3.2%)	0 (0.0%)	33 (3.0%)	1 (1.2%)	41 (10.7%)	111 (6.9%)	28 (3.9%)	83 (9.4%)	<0.001	4 (9.5%)	69 (9.2%)	38 (4.6%)	0.001	0 (0.0%)	43 (3.9%)	1 (1.2%)	67 (17.4%)	<0.001
	Systemic scleroderma	0 (0.0%)	0 (0.0%)	0 (0.0%)	0 (0.0%)	0 (0.0%)	0 (0.0%)	0 (0.0%)	0 (0.0%)	0 (0.0%)	0 (0.0%)																					0 (0.0%)	0 (0.0%)	0 (0.0%)		0 (0.0%)	0 (0.0%)	0 (0.0%)		0 (0.0%)	0 (0.0%)	0 (0.0%)	0 (0.0%)
	Fibromyalgia	3 (0.2%)	0 (0.0%)	3 (0.3%)	0 (0.0%)	1 (0.1%)	2 (0.2%)	0 (0.0%)	1 (0.1%)	1 (1.2%)	0 (0.0%)																					3 (0.2%)	0 (0.0%)	3 (0.3%)	0.257	0 (0.0%)	1 (0.1%)	2 (0.2%)	1.000	0 (0.0%)	1 (0.1%)	1 (1.2%)	0 (0.0%)	0.194
	Gout	40 (2.5%)	27 (3.7%)	13 (1.5%)	1 (2.4%)	29 (3.9%)	10 (1.2%)	0 (0.0%)	17 (1.5%)	1 (1.2%)	22 (5.7%)																					40 (2.5%)	27 (3.7%)	13 (1.5%)	0.006	1 (2.4%)	29 (3.9%)	10 (1.2%)	0.002	0 (0.0%)	17 (1.5%)	1 (1.2%)	22 (5.7%)	<0.001
	Systemic lupus erythematosus	3 (0.2%)	1 (0.1%)	2 (0.2%)	0 (0.0%)	1 (0.1%)	2 (0.2%)	0 (0.0%)	3 (0.3%)	0 (0.0%)	0 (0.0%)																					3 (0.2%)	1 (0.1%)	2 (0.2%)	1.000	0 (0.0%)	1 (0.1%)	2 (0.2%)	1.000	0 (0.0%)	3 (0.3%)	0 (0.0%)	0 (0.0%)	0.657
	Myositis	4 (0.2%)	3 (0.4%)	1 (0.1%)	0 (0.0%)	3 (0.4%)	1 (0.1%)	0 (0.0%)	2 (0.2%)	1 (1.2%)	1 (0.3%)																					4 (0.2%)	3 (0.4%)	1 (0.1%)	0.333	0 (0.0%)	3 (0.4%)	1 (0.1%)	0.418	0 (0.0%)	2 (0.2%)	1 (1.2%)	1 (0.3%)	0.296
	Parkinson's disease	6 (0.4%)	2 (0.3%)	4 (0.5%)	0 (0.0%)	3 (0.4%)	3 (0.4%)	0 (0.0%)	2 (0.2%)	0 (0.0%)	4 (1.0%)																					6 (0.4%)	2 (0.3%)	4 (0.5%)	0.696	0 (0.0%)	3 (0.4%)	3 (0.4%)	1.000	0 (0.0%)	2 (0.2%)	0 (0.0%)	4 (1.0%)	0.157
	Restless legs syndrome	27 (1.7%)	8 (1.1%)	19 (2.1%)	1 (2.4%)	19 (2.5%)	7 (0.9%)	0 (0.0%)	16 (1.5%)	2 (2.3%)	9 (2.3%)																					27 (1.7%)	8 (1.1%)	19 (2.1%)	0.120	1 (2.4%)	19 (2.5%)	7 (0.9%)	0.020	0 (0.0%)	16 (1.5%)	2 (2.3%)	9 (2.3%)	0.532
	Migraine	175 (10.9%)	24 (3.3%)	151 (17.1%)	7 (16.7%)	70 (9.4%)	97 (11.8%)	1 (3.7%)	122 (11.1%)	10 (11.6%)	40 (10.4%)																					175 (10.9%)	24 (3.3%)	151 (17.1%)	<0.001	7 (16.7%)	70 (9.4%)	97 (11.8%)	0.119	1 (3.7%)	122 (11.1%)	10 (11.6%)	40 (10.4%)	0.728
	Epilepsy	7 (0.4%)	3 (0.4%)	4 (0.5%)	0 (0.0%)	6 (0.8%)	1 (0.1%)	0 (0.0%)	4 (0.4%)	0 (0.0%)	3 (0.8%)																					7 (0.4%)	3 (0.4%)	4 (0.5%)	1.000	0 (0.0%)	6 (0.8%)	1 (0.1%)	0.129	0 (0.0%)	4 (0.4%)	0 (0.0%)	3 (0.8%)	0.632
	Alzheimer's and other dementias	2 (0.1%)	2 (0.3%)	0 (0.0%)	0 (0.0%)	2 (0.3%)	0 (0.0%)	0 (0.0%)	1 (0.1%)	0 (0.0%)	1 (0.3%)	15 (0.9%)	9 (1.2%)	6 (0.7%)	2 (4.8%)	6 (0.8%)	7 (0.9%)	0 (0.0%)	2 (0.2%)	0 (0.0%)	13 (3.4%)	15 (0.9%)	9 (1.2%)	6 (0.7%)	2 (4.8%)	6 (0.8%)	7 (0.9%)	0 (0.0%)	2 (0.2%)	0 (0.0%)	13 (3.4%)	17 (1.1%)	11 (1.5%)	6 (0.7%)	0.140	2 (4.8%)	8 (1.1%)	7 (0.9%)	0.086	0 (0.0%)	3 (0.3%)	0 (0.0%)	14 (3.6%)	<0.001
	Neoplasm	101 (6.3%)	35 (4.8%)	66 (7.5%)	5 (11.9%)	61 (8.2%)	35 (4.3%)	1 (3.7%)	38 (3.5%)	3 (3.5%)	58 (15.1%)																					101 (6.3%)	35 (4.8%)	66 (7.5%)	0.030	5 (11.9%)	61 (8.2%)	35 (4.3%)	0.001	1 (3.7%)	38 (3.5%)	3 (3.5%)	58 (15.1%)	<0.001
	Allergy	354 (22.0%)	134 (18.4%)	220 (24.9%)	8 (19.0%)	141 (18.9%)	205 (25.0%)	8 (29.6%)	266 (24.2%)	16 (18.6%)	63 (16.4%)																					354 (22.0%)	134 (18.4%)	220 (24.9%)	0.002	8 (19.0%)	141 (18.9%)	205 (25.0%)	0.013	8 (29.6%)	266 (24.2%)	16 (18.6%)	63 (16.4%)	0.008
	Asthma	70 (4.3%)	32 (4.4%)	38 (4.3%)	2 (4.8%)	33 (4.4%)	35 (4.3%)	0 (0.0%)	51 (4.6%)	0 (0.0%)	19 (4.9%)																					70 (4.3%)	32 (4.4%)	38 (4.3%)	1.000	2 (4.8%)	33 (4.4%)	35 (4.3%)	0.887	0 (0.0%)	51 (4.6%)	0 (0.0%)	19 (4.9%)	0.111
	Chronic obstructive pulmonary disease (COPD)	62 (3.8%)	21 (2.9%)	41 (4.6%)	1 (2.4%)	31 (4.1%)	29 (3.5%)	0 (0.0%)	36 (3.3%)	4 (4.7%)	22 (5.7%)	8 (0.5%)	5 (0.7%)	3 (0.3%)	0 (0.0%)	6 (0.8%)	2 (0.2%)	0 (0.0%)	6 (0.5%)	0 (0.0%)	2 (0.5%)	7 (0.4%)	4 (0.6%)	3 (0.3%)	0 (0.0%)	5 (0.7%)	2 (0.2%)	0 (0.0%)	5 (0.5%)	0 (0.0%)	2 (0.5%)	69 (4.3%)	25 (3.4%)	44 (5.0%)	0.139	1 (2.4%)	36 (4.8%)	31 (3.8%)	0.604	0 (0.0%)	41 (3.7%)	4 (4.7%)	24 (6.3%)	0.164
	Hypertension	460 (28.5%)	231 (31.8%)	229 (25.9%)	20 (47.6%)	264 (35.3%)	176 (21.5%)	1 (3.7%)	218 (19.8%)	20 (23.3%)	220 (57.3%)	353 (21.9%)	241 (33.1%)	112 (12.7%)	10 (23.8%)	191 (25.6%)	152 (18.5%)	3 (11.1%)	230 (20.9%)	17 (19.8%)	103 (26.8%)	189 (11.7%)	134 (18.4%)	55 (6.2%)	3 (7.1%)	97 (13.0%)	89 (10.9%)	3 (11.1%)	148 (13.4%)	7 (8.1%)	31 (8.1%)	649 (40.3%)	365 (50.2%)	284 (32.1%)	<0.001	23 (54.8%)	361 (48.3%)	265 (32.3%)	<0.001	4 (14.8%)	366 (33.2%)	27 (31.4%)	251 (65.4%)	<0.001
	Hypercholesterolemia	534 (33.1%)	234 (32.2%)	300 (33.9%)	19 (45.2%)	285 (38.2%)	230 (28.0%)	1 (3.7%)	303 (27.5%)	27 (31.4%)	202 (52.6%)	739 (45.8%)	335 (46.1%)	404 (45.6%)	17 (40.5%)	362 (48.5%)	359 (43.8%)	3 (11.1%)	507 (46.0%)	43 (50.0%)	180 (46.9%)	432 (26.8%)	213 (29.3%)	219 (24.7%)	9 (21.4%)	197 (26.4%)	225 (27.4%)	2 (7.4%)	320 (29.1%)	23 (26.7%)	82 (21.4%)	966 (59.9%)	447 (61.5%)	519 (58.6%)	0.261	28 (66.7%)	482 (64.5%)	455 (55.5%)	0.001	3 (11.1%)	623 (56.6%)	50 (58.1%)	284 (74.0%)	<0.001
	Hypertriglyceridemia	275 (17.1%)	131 (18.0%)	144 (16.3%)	14 (33.3%)	161 (21.6%)	100 (12.2%)	0 (0.0%)	147 (13.4%)	8 (9.3%)	120 (31.3%)	311 (19.3%)	202 (27.8%)	109 (12.3%)	9 (21.4%)	142 (19.0%)	159 (19.4%)	0 (0.0%)	211 (19.2%)	15 (17.4%)	82 (21.4%)	205 (12.7%)	140 (19.3%)	65 (7.3%)	6 (14.3%)	86 (11.5%)	112 (13.7%)	0 (0.0%)	144 (13.1%)	13 (15.1%)	45 (11.7%)	480 (29.8%)	271 (37.3%)	209 (23.6%)	<0.001	20 (47.6%)	247 (33.1%)	212 (25.9%)	<0.001	0 (0.0%)	291 (26.4%)	21 (24.4%)	165 (43.0%)	<0.001
	Myocardial infarction	35 (2.2%)	23 (3.2%)	12 (1.4%)	1 (2.4%)	20 (2.7%)	14 (1.7%)	0 (0.0%)	9 (0.8%)	0 (0.0%)	26 (6.8%)																					35 (2.2%)	23 (3.2%)	12 (1.4%)	0.016	1 (2.4%)	20 (2.7%)	14 (1.7%)	0.336	0 (0.0%)	9 (0.8%)	0 (0.0%)	26 (6.8%)	<0.001
	Peripheral artery disease (PAD)	17 (1.1%)	11 (1.5%)	6 (0.7%)	2 (4.8%)	9 (1.2%)	6 (0.7%)	0 (0.0%)	4 (0.4%)	1 (1.2%)	12 (3.1%)	77 (4.8%)	28 (3.9%)	49 (5.5%)	7 (16.7%)	42 (5.6%)	28 (3.4%)	2 (7.4%)	34 (3.1%)	6 (7.0%)	34 (8.9%)	75 (4.7%)	27 (3.7%)	48 (5.4%)	7 (16.7%)	41 (5.5%)	27 (3.3%)	2 (7.4%)	34 (3.1%)	6 (7.0%)	32 (8.3%)	92 (5.7%)	38 (5.2%)	54 (6.1%)	0.518	9 (21.4%)	50 (6.7%)	33 (4.0%)	<0.001	2 (7.4%)	38 (3.5%)	7 (8.1%)	44 (11.5%)	<0.001
	Atrial fibrillation/flutter	63 (3.9%)	43 (5.9%)	20 (2.3%)	5 (11.9%)	36 (4.8%)	22 (2.7%)	0 (0.0%)	18 (1.6%)	4 (4.7%)	41 (10.7%)	17 (1.1%)	14 (1.9%)	3 (0.3%)	4 (9.5%)	4 (0.5%)	9 (1.1%)	0 (0.0%)	1 (0.1%)	0 (0.0%)	16 (4.2%)	3 (0.2%)	3 (0.4%)	0 (0.0%)	0 (0.0%)	1 (0.1%)	2 (0.2%)	0 (0.0%)	1 (0.1%)	0 (0.0%)	2 (0.5%)	66 (4.1%)	46 (6.3%)	20 (2.3%)	<0.001	5 (11.9%)	37 (5.0%)	24 (2.9%)	0.005	0 (0.0%)	19 (1.7%)	4 (4.7%)	43 (11.2%)	<0.001
	Ventricular arrhythmia	68 (4.2%)	20 (2.8%)	48 (5.4%)	3 (7.1%)	29 (3.9%)	36 (4.4%)	0 (0.0%)	38 (3.5%)	1 (1.2%)	29 (7.6%)																					68 (4.2%)	20 (2.8%)	48 (5.4%)	0.009	3 (7.1%)	29 (3.9%)	36 (4.4%)	0.448	0 (0.0%)	38 (3.5%)	1 (1.2%)	29 (7.6%)	0.004
	Heart failure	24 (1.5%)	14 (1.9%)	10 (1.1%)	4 (9.5%)	14 (1.9%)	6 (0.7%)	0 (0.0%)	4 (0.4%)	0 (0.0%)	20 (5.2%)	49 (3.0%)	31 (4.3%)	18 (2.0%)	3 (7.1%)	30 (4.0%)	16 (2.0%)	0 (0.0%)	14 (1.3%)	2 (2.3%)	33 (8.6%)	42 (2.6%)	26 (3.6%)	16 (1.8%)	1 (2.4%)	26 (3.5%)	15 (1.8%)	0 (0.0%)	14 (1.3%)	2 (2.3%)	26 (6.8%)	66 (4.1%)	40 (5.5%)	26 (2.9%)	0.011	5 (11.9%)	40 (5.4%)	21 (2.6%)	0.001	0 (0.0%)	18 (1.6%)	2 (2.3%)	46 (12.0%)	<0.001
	Ischaemic heart disease (IHD)	36 (2.2%)	20 (2.8%)	16 (1.8%)	1 (2.4%)	16 (2.1%)	19 (2.3%)	0 (0.0%)	8 (0.7%)	0 (0.0%)	28 (7.3%)																					36 (2.2%)	20 (2.8%)	16 (1.8%)	0.237	1 (2.4%)	16 (2.1%)	19 (2.3%)	0.898	0 (0.0%)	8 (0.7%)	0 (0.0%)	28 (7.3%)	<0.001
	Myocarditis	16 (1.0%)	7 (1.0%)	9 (1.0%)	0 (0.0%)	8 (1.1%)	8 (1.0%)	0 (0.0%)	6 (0.5%)	1 (1.2%)	9 (2.3%)																					16 (1.0%)	7 (1.0%)	9 (1.0%)	1.000	0 (0.0%)	8 (1.1%)	8 (1.0%)	1.000	0 (0.0%)	6 (0.5%)	1 (1.2%)	9 (2.3%)	0.027
	Stroke	16 (1.0%)	10 (1.4%)	6 (0.7%)	1 (2.4%)	11 (1.5%)	4 (0.5%)	0 (0.0%)	6 (0.5%)	0 (0.0%)	10 (2.6%)																					16 (1.0%)	10 (1.4%)	6 (0.7%)	0.208	1 (2.4%)	11 (1.5%)	4 (0.5%)	0.056	0 (0.0%)	6 (0.5%)	0 (0.0%)	10 (2.6%)	0.011
	Transient ischemic attack (TIA)	4 (0.2%)	3 (0.4%)	1 (0.1%)	1 (2.4%)	2 (0.3%)	1 (0.1%)	0 (0.0%)	1 (0.1%)	0 (0.0%)	3 (0.8%)																					4 (0.2%)	3 (0.4%)	1 (0.1%)	0.333	1 (2.4%)	2 (0.3%)	1 (0.1%)	0.063	0 (0.0%)	1 (0.1%)	0 (0.0%)	3 (0.8%)	0.151
	Heart defect	20 (1.2%)	12 (1.7%)	8 (0.9%)	1 (2.4%)	9 (1.2%)	10 (1.2%)	1 (3.7%)	15 (1.4%)	0 (0.0%)	4 (1.0%)																					20 (1.2%)	12 (1.7%)	8 (0.9%)	0.184	1 (2.4%)	9 (1.2%)	10 (1.2%)	0.629	1 (3.7%)	15 (1.4%)	0 (0.0%)	4 (1.0%)	0.416
	Lower limb varicose veins	285 (17.7%)	89 (12.2%)	196 (22.1%)	13 (31.0%)	158 (21.2%)	114 (13.9%)	0 (0.0%)	140 (12.7%)	12 (14.0%)	131 (34.1%)																					285 (17.7%)	89 (12.2%)	196 (22.1%)	<0.001	13 (31.0%)	158 (21.2%)	114 (13.9%)	<0.001	0 (0.0%)	140 (12.7%)	12 (14.0%)	131 (34.1%)	<0.001
	Kidney diseases	103 (6.4%)	38 (5.2%)	65 (7.3%)	4 (9.5%)	54 (7.2%)	45 (5.5%)	1 (3.7%)	55 (5.0%)	7 (8.1%)	39 (10.2%)	32 (2.0%)	10 (1.4%)	22 (2.5%)	3 (7.1%)	21 (2.8%)	8 (1.0%)	0 (0.0%)	7 (0.6%)	0 (0.0%)	25 (6.5%)	27 (1.7%)	6 (0.8%)	21 (2.4%)	2 (4.8%)	18 (2.4%)	7 (0.9%)	0 (0.0%)	7 (0.6%)	0 (0.0%)	20 (5.2%)	130 (8.1%)	44 (6.1%)	86 (9.7%)	0.008	6 (14.3%)	72 (9.6%)	52 (6.3%)	0.016	1 (3.7%)	62 (5.6%)	7 (8.1%)	59 (15.4%)	<0.001
	Prostate diseases	97 (6.0%)	97 (13.3%)	0 (0.0%)	7 (16.7%)	55 (7.4%)	35 (4.3%)	0 (0.0%)	37 (3.4%)	3 (3.5%)	57 (14.8%)																					97 (6.0%)	97 (13.3%)	0 (0.0%)		7 (16.7%)	55 (7.4%)	35 (4.3%)	0.001	0 (0.0%)	37 (3.4%)	3 (3.5%)	57 (14.8%)	<0.001
	Human immunodeficiency virus (HIV)	1 (0.1%)	0 (0.0%)	1 (0.1%)	0 (0.0%)	1 (0.1%)	0 (0.0%)	0 (0.0%)	0 (0.0%)	1 (1.2%)	0 (0.0%)																					1 (0.1%)	0 (0.0%)	1 (0.1%)	1.000	0 (0.0%)	1 (0.1%)	0 (0.0%)	0.490	0 (0.0%)	0 (0.0%)	1 (1.2%)	0 (0.0%)	0.071
	Hepatitis B	33 (2.0%)	15 (2.1%)	18 (2.0%)	1 (2.4%)	19 (2.5%)	13 (1.6%)	0 (0.0%)	15 (1.4%)	2 (2.3%)	16 (4.2%)																					33 (2.0%)	15 (2.1%)	18 (2.0%)	1.000	1 (2.4%)	19 (2.5%)	13 (1.6%)	0.312	0 (0.0%)	15 (1.4%)	2 (2.3%)	16 (4.2%)	0.013
	Hepatitis C	10 (0.6%)	4 (0.6%)	6 (0.7%)	0 (0.0%)	6 (0.8%)	4 (0.5%)	0 (0.0%)	7 (0.6%)	0 (0.0%)	3 (0.8%)																					10 (0.6%)	4 (0.6%)	6 (0.7%)	1.000	0 (0.0%)	6 (0.8%)	4 (0.5%)	0.641	0 (0.0%)	7 (0.6%)	0 (0.0%)	3 (0.8%)	0.868
	Cholelithiasis	163 (10.1%)	47 (6.5%)	116 (13.1%)	12 (28.6%)	84 (11.2%)	67 (8.2%)	0 (0.0%)	71 (6.4%)	7 (8.1%)	83 (21.6%)																					163 (10.1%)	47 (6.5%)	116 (13.1%)	<0.001	12 (28.6%)	84 (11.2%)	67 (8.2%)	<0.001	0 (0.0%)	71 (6.4%)	7 (8.1%)	83 (21.6%)	<0.001
	Chronic pancreatitis	6 (0.4%)	3 (0.4%)	3 (0.3%)	0 (0.0%)	2 (0.3%)	4 (0.5%)	0 (0.0%)	2 (0.2%)	0 (0.0%)	4 (1.0%)																					6 (0.4%)	3 (0.4%)	3 (0.3%)	1.000	0 (0.0%)	2 (0.3%)	4 (0.5%)	0.735	0 (0.0%)	2 (0.2%)	0 (0.0%)	4 (1.0%)	0.157
	Peptic ulcer disease	195 (12.1%)	73 (10.0%)	122 (13.8%)	9 (21.4%)	96 (12.9%)	90 (11.0%)	1 (3.7%)	107 (9.7%)	8 (9.3%)	79 (20.6%)																					195 (12.1%)	73 (10.0%)	122 (13.8%)	0.026	9 (21.4%)	96 (12.9%)	90 (11.0%)	0.094	1 (3.7%)	107 (9.7%)	8 (9.3%)	79 (20.6%)	<0.001
	Ulcerative colitis	8 (0.5%)	1 (0.1%)	7 (0.8%)	0 (0.0%)	4 (0.5%)	4 (0.5%)	0 (0.0%)	5 (0.5%)	1 (1.2%)	2 (0.5%)																					8 (0.5%)	1 (0.1%)	7 (0.8%)	0.080	0 (0.0%)	4 (0.5%)	4 (0.5%)	1.000	0 (0.0%)	5 (0.5%)	1 (1.2%)	2 (0.5%)	0.565
	Crohn's disease	0 (0.0%)	0 (0.0%)	0 (0.0%)	0 (0.0%)	0 (0.0%)	0 (0.0%)	0 (0.0%)	0 (0.0%)	0 (0.0%)	0 (0.0%)																					0 (0.0%)	0 (0.0%)	0 (0.0%)		0 (0.0%)	0 (0.0%)	0 (0.0%)	0.087	0 (0.0%)	0 (0.0%)	0 (0.0%)	0 (0.0%)	<0.001
	Rectal varices	286 (17.7%)	89 (12.2%)	197 (22.3%)	10 (23.8%)	146 (19.5%)	130 (15.9%)	0 (0.0%)	177 (16.1%)	11 (12.8%)	97 (25.3%)																					286 (17.7%)	89 (12.2%)	197 (22.3%)	<0.001	10 (23.8%)	146 (19.5%)	130 (15.9%)	0.087	0 (0.0%)	177 (16.1%)	11 (12.8%)	97 (25.3%)	<0.001
	Gastroesophageal reflux disease	239 (14.8%)	88 (12.1%)	151 (17.1%)	9 (21.4%)	114 (15.3%)	116 (14.1%)	6 (22.2%)	145 (13.2%)	10 (11.6%)	76 (19.8%)																					239 (14.8%)	88 (12.1%)	151 (17.1%)	0.006	9 (21.4%)	114 (15.3%)	116 (14.1%)	0.363	6 (22.2%)	145 (13.2%)	10 (11.6%)	76 (19.8%)	0.009
	Irritable bowel syndrome	50 (3.1%)	7 (1.0%)	43 (4.9%)	0 (0.0%)	17 (2.3%)	33 (4.0%)	1 (3.7%)	37 (3.4%)	2 (2.3%)	9 (2.3%)																					50 (3.1%)	7 (1.0%)	43 (4.9%)	<0.001	0 (0.0%)	17 (2.3%)	33 (4.0%)	0.096	1 (3.7%)	37 (3.4%)	2 (2.3%)	9 (2.3%)	0.665
	Diverticula	28 (1.7%)	13 (1.8%)	15 (1.7%)	0 (0.0%)	17 (2.3%)	11 (1.3%)	0 (0.0%)	11 (1.0%)	0 (0.0%)	17 (4.4%)																					28 (1.7%)	13 (1.8%)	15 (1.7%)	1.000	0 (0.0%)	17 (2.3%)	11 (1.3%)	0.341	0 (0.0%)	11 (1.0%)	0 (0.0%)	17 (4.4%)	0.001
	Coeliac disease	7 (0.4%)	0 (0.0%)	7 (0.8%)	0 (0.0%)	6 (0.8%)	1 (0.1%)	0 (0.0%)	3 (0.3%)	1 (1.2%)	3 (0.8%)																					7 (0.4%)	0 (0.0%)	7 (0.8%)	0.019	0 (0.0%)	6 (0.8%)	1 (0.1%)	0.129	0 (0.0%)	3 (0.3%)	1 (1.2%)	3 (0.8%)	0.212
	Cirrhosis of the liver	4 (0.2%)	4 (0.6%)	0 (0.0%)	1 (2.4%)	3 (0.4%)	0 (0.0%)	0 (0.0%)	1 (0.1%)	1 (1.2%)	2 (0.5%)																					4 (0.2%)	4 (0.6%)	0 (0.0%)	0.040	1 (2.4%)	3 (0.4%)	0 (0.0%)	0.014	0 (0.0%)	1 (0.1%)	1 (1.2%)	2 (0.5%)	0.113
	Fatty liver disease	148 (9.2%)	85 (11.7%)	63 (7.1%)	5 (11.9%)	85 (11.4%)	58 (7.1%)	0 (0.0%)	79 (7.2%)	7 (8.1%)	60 (15.6%)																					148 (9.2%)	85 (11.7%)	63 (7.1%)	0.002	5 (11.9%)	85 (11.4%)	58 (7.1%)	0.008	0 (0.0%)	79 (7.2%)	7 (8.1%)	60 (15.6%)	<0.001
	Strabismus	28 (1.7%)	12 (1.7%)	16 (1.8%)	4 (9.5%)	14 (1.9%)	10 (1.2%)	0 (0.0%)	21 (1.9%)	1 (1.2%)	6 (1.6%)																					28 (1.7%)	12 (1.7%)	16 (1.8%)	0.850	4 (9.5%)	14 (1.9%)	10 (1.2%)	0.005	0 (0.0%)	21 (1.9%)	1 (1.2%)	6 (1.6%)	0.964
	Glaucoma	34 (2.1%)	5 (0.7%)	29 (3.3%)	2 (4.8%)	23 (3.1%)	9 (1.1%)	0 (0.0%)	8 (0.7%)	3 (3.5%)	23 (6.0%)																					34 (2.1%)	5 (0.7%)	29 (3.3%)	<0.001	2 (4.8%)	23 (3.1%)	9 (1.1%)	0.006	0 (0.0%)	8 (0.7%)	3 (3.5%)	23 (6.0%)	<0.001
	Cataract	86 (5.3%)	29 (4.0%)	57 (6.4%)	5 (11.9%)	53 (7.1%)	28 (3.4%)	0 (0.0%)	22 (2.0%)	1 (1.2%)	63 (16.4%)																					86 (5.3%)	29 (4.0%)	57 (6.4%)	0.034	5 (11.9%)	53 (7.1%)	28 (3.4%)	0.001	0 (0.0%)	22 (2.0%)	1 (1.2%)	63 (16.4%)	<0.001
	Age-related macular degeneration	16 (1.0%)	7 (1.0%)	9 (1.0%)	1 (2.4%)	8 (1.1%)	7 (0.9%)	0 (0.0%)	4 (0.4%)	2 (2.3%)	10 (2.6%)																					16 (1.0%)	7 (1.0%)	9 (1.0%)	1.000	1 (2.4%)	8 (1.1%)	7 (0.9%)	0.373	0 (0.0%)	4 (0.4%)	2 (2.3%)	10 (2.6%)	0.001
	Endometriosis	82 (5.1%)	0 (0.0%)	82 (9.3%)	2 (4.8%)	32 (4.3%)	48 (5.9%)	0 (0.0%)	48 (4.4%)	5 (5.8%)	28 (7.3%)																					82 (5.1%)	0 (0.0%)	82 (9.3%)		2 (4.8%)	32 (4.3%)	48 (5.9%)	0.390	0 (0.0%)	48 (4.4%)	5 (5.8%)	28 (7.3%)	0.101
	Endometrial cyst	99 (6.1%)	0 (0.0%)	99 (11.2%)	4 (9.5%)	41 (5.5%)	54 (6.6%)	0 (0.0%)	64 (5.8%)	10 (11.6%)	24 (6.3%)																					99 (6.1%)	0 (0.0%)	99 (11.2%)		4 (9.5%)	41 (5.5%)	54 (6.6%)	0.375	0 (0.0%)	64 (5.8%)	10 (11.6%)	24 (6.3%)	0.120
	Polycystic ovary syndrome (PCOS)	39 (2.4%)	0 (0.0%)	39 (4.4%)	0 (0.0%)	5 (0.7%)	34 (4.1%)	0 (0.0%)	32 (2.9%)	4 (4.7%)	1 (0.3%)																					39 (2.4%)	0 (0.0%)	39 (4.4%)		0 (0.0%)	5 (0.7%)	34 (4.1%)	<0.001	0 (0.0%)	32 (2.9%)	4 (4.7%)	1 (0.3%)	0.002
	Rosacea	43 (2.7%)	6 (0.8%)	37 (4.2%)	1 (2.4%)	20 (2.7%)	22 (2.7%)	0 (0.0%)	25 (2.3%)	2 (2.3%)	15 (3.9%)																					43 (2.7%)	6 (0.8%)	37 (4.2%)	<0.001	1 (2.4%)	20 (2.7%)	22 (2.7%)	1.000	0 (0.0%)	25 (2.3%)	2 (2.3%)	15 (3.9%)	0.361
	Psoriasis	63 (3.9%)	32 (4.4%)	31 (3.5%)	1 (2.4%)	35 (4.7%)	27 (3.3%)	0 (0.0%)	46 (4.2%)	2 (2.3%)	15 (3.9%)																					63 (3.9%)	32 (4.4%)	31 (3.5%)	0.368	1 (2.4%)	35 (4.7%)	27 (3.3%)	0.336	0 (0.0%)	46 (4.2%)	2 (2.3%)	15 (3.9%)	0.821
	Vitiligo	25 (1.6%)	11 (1.5%)	14 (1.6%)	0 (0.0%)	13 (1.7%)	12 (1.5%)	0 (0.0%)	20 (1.8%)	0 (0.0%)	5 (1.3%)																					25 (1.6%)	11 (1.5%)	14 (1.6%)	1.000	0 (0.0%)	13 (1.7%)	12 (1.5%)	0.841	0 (0.0%)	20 (1.8%)	0 (0.0%)	5 (1.3%)	0.682
	Hashimoto's disease	46 (2.9%)	2 (0.3%)	44 (5.0%)	1 (2.4%)	21 (2.8%)	24 (2.9%)	0 (0.0%)	29 (2.6%)	2 (2.3%)	14 (3.6%)	19 (1.2%)	4 (0.6%)	15 (1.7%)	2 (4.8%)	10 (1.3%)	7 (0.9%)	0 (0.0%)	10 (0.9%)	1 (1.2%)	8 (2.1%)	16 (1.0%)	4 (0.6%)	12 (1.4%)	1 (2.4%)	8 (1.1%)	7 (0.9%)	0 (0.0%)	8 (0.7%)	1 (1.2%)	7 (1.8%)	62 (3.8%)	6 (0.8%)	56 (6.3%)	<0.001	2 (4.8%)	29 (3.9%)	31 (3.8%)	0.842	0 (0.0%)	37 (3.4%)	3 (3.5%)	21 (5.5%)	0.271
	Nephrolithiasis	69 (4.3%)	31 (4.3%)	38 (4.3%)	3 (7.1%)	38 (5.1%)	28 (3.4%)	0 (0.0%)	37 (3.4%)	1 (1.2%)	30 (7.8%)																					69 (4.3%)	31 (4.3%)	38 (4.3%)	1.000	3 (7.1%)	38 (5.1%)	28 (3.4%)	0.118	0 (0.0%)	37 (3.4%)	1 (1.2%)	30 (7.8%)	0.002
	Obesity	710 (44.0%)	327 (45.0%)	383 (43.3%)	22 (52.4%)	346 (46.3%)	342 (41.7%)	6 (22.2%)	459 (41.7%)	37 (43.0%)	202 (52.6%)	387 (24.0%)	189 (26.0%)	198 (22.4%)	20 (47.6%)	221 (29.6%)	145 (17.7%)	1 (3.7%)	224 (20.3%)	14 (16.3%)	145 (37.8%)	46 (2.9%)	23 (3.2%)	23 (2.6%)	5 (11.9%)	23 (3.1%)	17 (2.1%)	0 (0.0%)	27 (2.5%)	1 (1.2%)	17 (4.4%)	756 (46.9%)	350 (48.1%)	406 (45.9%)	0.367	27 (64.3%)	369 (49.4%)	359 (43.8%)	0.006	6 (22.2%)	486 (44.1%)	38 (44.2%)	219 (57.0%)	<0.001
	* Fisher-Freeman-Halton test
	Table S2. Mean loss of health by disability weight according the Global Burden of Disease Study 2019 (GBD 2019) Disability Scales.
		Males	Females	Primary education	Secondary education	Higher education	Student	Working	Unemployed	Pensioner	20 -29	30 - 39	40 - 49	50 - 59	60 - 69	70 - 79
	Total	0.196455	0.272022	0.361204	0.279096	0.194123	0.0551551	0.182469	0.206852	0.418998	0.120943	0.126117	0.166719	0.24366	0.355863	0.490208
	Diabetes	0.022729	0.0172068	0.0424286	0.0264578	0.0124463	0	0.0119183	0.0169535	0.0442969	0	0.00145075	0.00886322	0.025107	0.0396735	0.0505605
	Hypothyroidism	0.000679505	0.00199661	0.00135714	0.0014498	0.00136707	0.000703704	0.00113896	0.0022093	0.00207813	0.00128814	0.00141791	0.00115502	0.000841328	0.00149563	0.00278344
	Hyperthyroidism	0.0047868	0.00917514	0.0103571	0.00737617	0.00689634	0	0.00579473	0.00337209	0.0124609	0.00163842	0.00389552	0.00617021	0.00749077	0.011414	0.0129299
	Goiter	0.00196699	0.00170282	0.00288095	0.00179652	0.00179756	0	0.00165849	0.000895349	0.00266406	0.000497175	0.000919403	0.00167173	0.00235424	0.00253353	0.0030828
	Osteoarthritis	0.0153761	0.0269514	0.0271238	0.0282131	0.0156293	0	0.0162965	0.0190419	0.0394937	0.00482712	0.00595104	0.013634	0.0315277	0.0371569	0.0408153
	Discopathy	0.0176605	0.0244556	0.0262024	0.0240627	0.018789	0.00679321	0.0194911	0.0213275	0.0277036	0.0145075	0.0158779	0.0200699	0.0270726	0.0267371	0.0221969
	Rheumatoid arthritis	0.0027923	0.00831497	0.0120833	0.00883199	0.00278506	0.00939815	0.00230472	0.00590116	0.0158594	0.00286723	0.00227239	0.00231383	0.00187269	0.0118367	0.0177787
	Gout	0.0108446	0.00428927	0.00695238	0.011336	0.00356098	0	0.00450863	0.00339535	0.0167292	0	0.00174328	0.00177508	0.00538745	0.0161749	0.0223185
	Parkinson's disease	0.000781293	0.00128362	0	0.00114056	0.00103902	0	0.000515895	0	0.00295833	0	0	0	0.00104797	0.000827988	0.00723567
	Migraine	0.00911967	0.0471342	0.0460417	0.0258869	0.0326784	0.0102315	0.0306108	0.0321221	0.028776	0.0327754	0.0338097	0.0361056	0.0316006	0.0209402	0.0228742
	Epilepsy	0.00118845	0.00130169	0	0.00231325	0.00035122	0	0.00104632	0	0.00225	0	0.0025791	0.00087538	0.00106273	0.0016793	0
	Alzheimer's and other dementias	0.00451398	0.0020226	0.0142063	0.003195	0.00254675	0	0.000812897	0	0.0108767	0	0	0	0.00220172	0.00608844	0.0152017
	Neoplasm	0.0026262	0.00406814	0.00649405	0.00445455	0.00232835	0.00202037	0.00188274	0.00190291	0.00823932	0	0.00113985	0.00165805	0.00261679	0.00556633	0.0125083
	Asthma	0.00202476	0.00197514	0.00219048	0.00203213	0.00196341	0	0.00213079	0	0.00227604	0.00181921	0.00247164	0.00167781	0.00118819	0.00214577	0.00292994
	Chronic obstructive pulmonary disease (COPD)	0.0154917	0.0223977	0.0107262	0.0217108	0.0170311	0	0.0167761	0.0209535	0.0281562	0.0229068	0.00941343	0.0191702	0.00997417	0.0275816	0.0344331
	Myocardial infarction	0	0	0	0	0	0	0	0	0	0	0	0	0	0	0
	Peripheral artery disease	0.000365887	0.000427119	0.0015	0.000468541	0.000281707	0.000518519	0.000241599	0.000569767	0.000802083	0.000316384	0.000125373	0.000276596	0.000335793	0.000510204	0.00120382
	Atrial fibrillation	0.00708666	0.00253107	0.0133333	0.00554752	0.00327805	0	0.00193279	0.0052093	0.0125417	0.000632768	0.00100299	0.0013617	0.00206642	0.00946939	0.017121
	Heart failure	0.00543691	0.00290306	0.0117638	0.00529134	0.00253065	0	0.00161552	0.00229804	0.0118373	0.000558281	0.00117989	0.000901056	0.00364634	0.00604995	0.0169938
	Myocarditis	0.000491059	0.000518644	0	0.000546185	0.000497561	0	0.000277929	0.000593023	0.00119531	0.000288136	0.000304478	0.000155015	0.000188192	0.00074344	0.00194904
	Stroke	0.00392452	0.00193432	0.00679315	0.00420139	0.00139177	0	0.00155484	0	0.00743001	0	0	0	0.00315844	0.00831815	0.00545183
	Kidney diseases	0.0149625	0.0240237	0.0353172	0.0238285	0.0156774	0.00915632	0.0139216	0.0201226	0.0379844	0.00698363	0.00885566	0.00826573	0.0191573	0.0317134	0.0582622
	Human immunodeficiency virus (HIV)	0	0.000220339	0	0.000261044	0	0	0	0.00226744	0	0	0	0	0	0.000568513	0
	Hepatitis B	0.000526135	0.000518644	0.000607143	0.000648594	0.000404268	0	0.000347411	0.000593023	0.0010625	0.000144068	0.000152239	0.000542553	0.000188192	0.000966472	0.00129936
	Hepatitis C	0.000743329	0.000915932	0	0.00108514	0.000659024	0	0.000858946	0	0.00105547	0.000763277	0	0.000821277	0.00149557	0.00118163	0.00086051
	Chronic pancreatitis	0.000463205	0.000380508	0	0.000300535	0.000547561	0	0.000203906	0	0.00116927	0	0	0	0	0.00130904	0.00142994
	Ulcerative colitis	0.000282439	0.00162411	0	0.00109951	0.00100163	0	0.000932486	0.0023876	0.00106944	0	0.00183881	0.000624113	0.00151538	0.000598639	0.00130786
	Gastroesophageal reflux disease	0.00889684	0.0125407	0.01575	0.0112169	0.0103976	0.0163333	0.00967984	0.00854651	0.0145469	0.0149492	0.00855672	0.00692553	0.012476	0.0111429	0.0163854
	Cirrhosis of the liver	0.001158	0	0.00501111	0.000845248	0	0	0.00019116	0.00244729	0.00109618	0	0	0	0.00077663	0.00184082	0
	Fatty liver disease	0.0139913	0.00851864	0.014246	0.0136167	0.00846423	0	0.00858644	0.00974031	0.0186979	0.00338041	0.00464378	0.00472847	0.0158967	0.0195374	0.0190552
	Glaucoma	0.000921596	0.00439096	0.00638095	0.00412584	0.00147073	0	0.00097366	0.00467442	0.00802604	0.000757062	0	0.00122188	0.00247232	0.00429738	0.011949
	Cataract	0.00534525	0.00863051	0.0159524	0.00950736	0.00457561	0	0.00267757	0.00155814	0.0219844	0	0.0004	0.000407295	0.00098893	0.0132828	0.0409682
	Age-related macular degeneration	0.00129023	0.00136271	0.00319048	0.00143507	0.0011439	0	0.00048683	0.00311628	0.00348958	0	0	0	0.00148339	0.00195335	0.00682803
	Endometriosis	0	0.0104006	0.00534524	0.00480857	0.00657073	0	0.00489373	0.00652616	0.0081849	0.00126836	0.00234552	0.00682371	0.00869834	0.00850875	0.00428981
	Polycystic ovary syndrome (PCOS)	0	0.000242373	0	3.68139e-05	0.000228049	0	0.000159855	0.000255814	1.43229e-05	0.000124294	0.000410448	0.000133739	2.02952e-05	1.6035e-05	0
	Psoriasis	0.0116057	0.00923578	0.00627778	0.0123539	0.00868171	0	0.011016	0.00613178	0.0102995	0.00595857	0.0102318	0.0120213	0.0116753	0.0115306	0.00671762
	Nephrolithiasis	0.00638193	0.00642637	0.0106905	0.00761357	0.00511057	0	0.00502967	0.00174031	0.0116927	0.00169115	0.00312736	0.00636879	0.00607503	0.0104723	0.0104862
	Table S3. Relative role in total health loss by disability weight according the Global Burden of Disease Study 2019 (GBD 2019) Disability Scales.
		Males	Females	Primary education	Secondary education	Higher education	Student	Working	Unemployed	Pensioner	20 -29	30 - 39	40 - 49	50 - 59	60 - 69	70 - 79
	Diabetes	0.115696	0.0632552	0.117464	0.0947985	0.0641159	0	0.0653167	0.0819593	0.105721	0	0.0115032	0.0531627	0.103041	0.111485	0.103141
	Hypothyroidism	0.00345883	0.00733989	0.00375728	0.00519463	0.00704232	0.0127586	0.00624197	0.0106806	0.00495974	0.0106508	0.0112428	0.00692792	0.00345287	0.00420282	0.00567808
	Hyperthyroidism	0.0243658	0.0337294	0.028674	0.0264288	0.0355257	0	0.0317574	0.0163019	0.0297398	0.0135471	0.0308882	0.0370097	0.0307427	0.0320741	0.0263764
	Goiter	0.0100124	0.00625989	0.00797598	0.00643693	0.00925993	0	0.00908918	0.00432844	0.00635817	0.00411084	0.00729008	0.0100273	0.00966199	0.00711939	0.00628877
	Osteoarthritis	0.0782675	0.0990782	0.0750929	0.101088	0.0805124	0	0.0893109	0.0920553	0.0942575	0.0399125	0.0471867	0.0817786	0.129392	0.104413	0.0832612
	Discopathy	0.0898957	0.089903	0.0725419	0.0862167	0.0967895	0.123166	0.106819	0.103105	0.0661185	0.119954	0.125898	0.120382	0.111108	0.0751332	0.0452806
	Rheumatoid arthritis	0.0142134	0.0305673	0.033453	0.0316451	0.0143469	0.170395	0.0126308	0.0285284	0.0378507	0.0237074	0.0180181	0.0138786	0.00768567	0.033262	0.0362676
	Gout	0.0552012	0.0157681	0.0192478	0.040617	0.018344	0	0.024709	0.0164144	0.0399266	0	0.0138227	0.0106471	0.0221105	0.0454527	0.0455286
	Parkinson's disease	0.00397695	0.0047188	0	0.00408664	0.00535241	0	0.0028273	0	0.00706049	0	0	0	0.00430095	0.0023267	0.0147604
	Migraine	0.0464211	0.173274	0.127467	0.0927528	0.168339	0.185504	0.167759	0.15529	0.0686782	0.271	0.268082	0.216566	0.129691	0.0588435	0.0466623
	Epilepsy	0.00604945	0.00478526	0	0.00828839	0.00180927	0	0.00573425	0	0.00536995	0	0.0204501	0.00525064	0.00436152	0.00471895	0
	Alzheimer's and other dementias	0.0229772	0.00743543	0.0393306	0.0114477	0.0131193	0	0.00445499	0	0.0259589	0	0	0	0.00903603	0.0171089	0.0310107
	Neoplasm	0.0133679	0.0149552	0.0179789	0.0159607	0.0119942	0.0366307	0.0103182	0.00919935	0.0196643	0	0.00903804	0.00994521	0.0107395	0.0156418	0.0255163
	Asthma	0.0103065	0.00726097	0.00606438	0.00728112	0.0101143	0	0.0116776	0	0.0054321	0.0150419	0.019598	0.0100637	0.00487643	0.00602977	0.00597693
	Chronic obstructive pulmonary disease (COPD)	0.0788564	0.0823381	0.0296957	0.07779	0.0877337	0	0.0919396	0.101297	0.0671989	0.189402	0.0746405	0.114985	0.0409347	0.0775063	0.0702419
	Myocardial infarction	0	0	0	0	0	0	0	0	0	0	0	0	0	0	0
	Peripheral artery disease	0.00186245	0.00157016	0.00415278	0.00167878	0.00145118	0.0094011	0.00132405	0.00275446	0.00191429	0.00261599	0.000994102	0.00165905	0.00137812	0.00143371	0.00245574
	Atrial fibrillation	0.0360726	0.00930467	0.0369136	0.0198768	0.0168865	0	0.0105924	0.0251837	0.0299325	0.00523197	0.00795281	0.00816765	0.00848074	0.0266096	0.0349261
	Heart failure	0.027675	0.0106722	0.0325683	0.0189589	0.0130363	0	0.00885366	0.0111096	0.0282514	0.00461609	0.00935552	0.00540464	0.0149648	0.0170008	0.0346665
	Myocarditis	0.0024996	0.00190663	0	0.00195698	0.00256313	0	0.00152316	0.00286689	0.00285279	0.00238242	0.00241425	0.0009298	0.000772353	0.00208912	0.00397596
	Stroke	0.0199767	0.00711091	0.018807	0.0150536	0.00716953	0	0.00852111	0	0.0177328	0	0	0	0.0129625	0.0233746	0.0111215
	Kidney diseases	0.0761622	0.0883154	0.0977765	0.0853775	0.0807603	0.16601	0.0762958	0.09728	0.0906553	0.0577434	0.0702178	0.0495789	0.078623	0.0891169	0.118852
	Human immunodeficiency virus (HIV)	0	0.000810005	0	0.000935322	0	0	0	0.0109616	0	0	0	0	0	0.00159756	0
	Hepatitis B	0.00267814	0.00190663	0.00168089	0.00232392	0.00208254	0	0.00190395	0.00286689	0.00253581	0.00119121	0.00120712	0.0032543	0.000772353	0.00271585	0.00265064
	Hepatitis C	0.00378371	0.00336713	0	0.00388806	0.00339489	0	0.00470736	0	0.00251903	0.00631107	0	0.00492612	0.00613794	0.00332047	0.0017554
	Chronic pancreatitis	0.00235781	0.00139882	0	0.00107682	0.0028207	0	0.00111748	0	0.00279063	0	0	0	0	0.00367849	0.002917
	Ulcerative colitis	0.00143768	0.0059705	0	0.00393954	0.00515976	0	0.00511038	0.0115425	0.00255238	0	0.0145802	0.00374351	0.00621921	0.00168222	0.00266796
	Gastroesophageal reflux disease	0.0452868	0.0461018	0.0436042	0.0401901	0.0535618	0.296135	0.0530493	0.041317	0.0347182	0.123605	0.0678474	0.0415402	0.0512025	0.0313122	0.0334253
	Cirrhosis of the liver	0.00589448	0	0.0138734	0.00302852	0	0	0.00104763	0.0118311	0.00261619	0	0	0	0.00318734	0.00517282	0
	Fatty liver disease	0.0712187	0.031316	0.0394405	0.0487886	0.0436025	0	0.047057	0.0470882	0.0446253	0.0279506	0.0368212	0.0283619	0.0652411	0.0549015	0.0388717
	Glaucoma	0.00469112	0.0161419	0.0176658	0.0147829	0.0075763	0	0.00533604	0.0225978	0.0191553	0.00625968	0	0.00732901	0.0101466	0.0120759	0.0243755
	Cataract	0.0272085	0.0317273	0.0441645	0.0340649	0.0235707	0	0.0146741	0.00753261	0.0524689	0	0.00317166	0.002443	0.00405864	0.0373256	0.0835731
	Age-related macular degeneration	0.00656757	0.00500957	0.0088329	0.00514187	0.00589268	0	0.00266802	0.0150652	0.00832839	0	0	0	0.00608796	0.00548906	0.0139288
	Endometriosis	0	0.0382343	0.0147984	0.0172291	0.0338484	0	0.0268196	0.0315498	0.0195344	0.0104873	0.018598	0.0409294	0.0356986	0.0239102	0.008751
	Polycystic ovary syndrome (PCOS)	0	0.000891006	0	0.000131904	0.00117477	0	0.000876066	0.0012367	3.41837e-05	0.00102771	0.0032545	0.00080218	8.3293e-05	4.50594e-05	0
	Psoriasis	0.0590755	0.0339524	0.0173802	0.0442639	0.0447228	0	0.0603722	0.0296433	0.0245812	0.0492678	0.0811298	0.0721051	0.0479162	0.0324018	0.0137036
	Nephrolithiasis	0.0324854	0.0236245	0.0295968	0.0272794	0.0263265	0	0.0275646	0.00841329	0.0279063	0.0139831	0.0247973	0.0382008	0.0249324	0.0294279	0.0213913
